# Supplementary material for: MiR-596 activated by EP300 controls the tumorigenesis in epithelial ovarian cancer by declining BRD4 and KPNA4
Source: Cancer Cell Int. 2020 Sep 11;20:447. doi: 10.1186/s12935-020-01497-0 (PMC7488530; doi:10.1186/s12935-020-01497-0)
Supplement: Supplementary file 1 — Additional file 1: Table S1. The sequences of primers used in qRT-PCR. [file 12935_2020_1497_MOESM1_ESM.xlsx]

## Sheet: Sheet1
Genes	Forward primer (5'-3')	Reverse primer (5'-3')
miR-596	ATAATAAGCCTGCCCGGCTC	CTCAACTGGTGTCGTGGA
EP300	AAGTATGATCCGTGGCAGTGT	GTGCTGAAGAGGAGGGGTTT
BRD4	CGCTATGTCACCTCCTGTTTGC	ACTCTGAGGACGAGAAGCCCTT
BPTF	GGAGAGATGTTGGTCCTTATGGC	CTTTCCTCTGAGGTGTAGGCGT
KPNA4	CATTTGGTTCCTCTGCTCAGCC	CTTGTGTTTGCTCATCAGTTCCAG
ETNK1	CCACAGGATTTGCAGATGAAGAC	TGGCAAAGCACAACAGGTGAGC
BCAT1	GCTCTGGTACAGCCTGTGTTGT	TGCCAGCTTAGGACCATTCTCC
GAPDH	GGAGCGAGATCCCTCCAAAAT	GGCTGTTGTCATACTTCTCATGG
U6	CTCGCTTCGGCAGCACA	AACGCTTCACGAATTTGCGT
