# Supplementary material for: MiR-596 activated by EP300 controls the tumorigenesis in epithelial ovarian cancer by declining BRD4 and KPNA4
Source: Cancer Cell Int. 2020 Sep 11;20:447. doi: 10.1186/s12935-020-01497-0 (PMC7488530; doi:10.1186/s12935-020-01497-0)
Supplement: Supplementary file 2 — Additional file 2: Table S2. The sequences of shRNAs. [file 12935_2020_1497_MOESM2_ESM.xlsx]

## Sheet: Sheet1
shRNAs	Sequence (5'-3')
shNC	CCGGCTTCACATAGCTCCGAGACATCTCGAGATGTCTCGGAGCTATGTGAAGTTTTTG
shEP300	CCGGGCCTTCACAATTCCGAGACATCTCGAGATGTCTCGGAATTGTGAAGGCTTTTTG
shNC	CCGGGCCGCATGATGTTCAAGATTGCTCGAGCAATCTTGAACATCATGCGGCTTTTTTG
shBRD4	CCGGGCATCCTCAAGGAGATGTTTGCTCGAGCAAACATCTCCTTGAGGATGCTTTTTTG
shNC	CCGGGTGGATTCATACTTGGCATATCTCGAGATATGCCAAGTATGAATCCACTTTTTG
shKPNA4	CCGGGCGGAACATTTGGTTTCAATTCTCGAGAATTGAAACCAAATGTTCCGCTTTTTG
